# Supplementary material for: Quantitative Trait Locus Analysis for Deep-Sowing Germination Ability in the Maize IBM Syn10 DH Population
Source: Front Plant Sci. 2017 May 22;8:813. doi: 10.3389/fpls.2017.00813 (PMC5439002; doi:10.3389/fpls.2017.00813)
Supplement: Supplementary Table 1 — A list of genes that have annotations extracted from five overlapping intervals. [file Table1.XLSX]

## Sheet: The predicted genes
Supplementary Table 1 A list of genes that have annotations extracted from five overlapping intervals
Region	Start (bp)	End (bp)	GENE ID|	Biotype	Annotation
qDSPL2-1 and qSGPL2-1 overlap between 221.325 and 221.6 Mb on chromosome 2	221313310	221325791	GRMZM2G005990	biotype=protein_coding	description=Bifunctional dihydrofolate reductase-thymidylate synthase Dihydrofolate reductase Thymidylate synthase [Source:UniProtKB/Swiss-Prot%3BAcc:O81395]
qDSPL9-3 and qSGPL9-1 overlap between 10.975 and 11.1 Mb on chromosome 9	11062577	11071523	GRMZM2G127911	biotype=protein_coding	description=Phosphopantothenoylcysteine decarboxylase%3B Phosphopantothenoylcysteine decarboxylase isoform 1%3B Phosphopantothenoylcysteine decarboxylase isoform 2%3B Phosphopantothenoylcysteine decarboxylase isoform 3%3B Phosphopantothenoylcysteine decarboxylase isoform 4%3B Phosphopantothenoylcysteine decarboxylase isoform 5%3B Phosphopantothenoylcysteine decarboxylase isoform 6%3B Uncharacteri…
	11079860	11085004	GRMZM2G127609	biotype=protein_coding	description=Chaperonin%3B Chaperonin isoform 1%3B Chaperonin isoform 2%3B Chaperonin isoform 3%3B Chaperonin isoform 4%3B Chaperonin isoform 5%3B Chaperonin isoform 6%3B Chaperonin isoform 7%3B Uncharacterized protein [Source:UniProtKB/TrEMBL%3BAcc:B4F848]
qDSCL3-1 and qDSPL3-1 overlap between 184.6 and 185.25 Mb on chromosome 3	184810195	184815132	GRMZM2G059353	biotype=protein_coding	description=Non-green plastid inner envelope membrane protein%3B Uncharacterized protein [Source:UniProtKB/TrEMBL%3BAcc:B4FGF1]
	184849632	184852523	GRMZM2G158328	biotype=protein_coding	description=Uncharacterized protein%3B WRKY DNA binding domain containing protein [Source:UniProtKB/TrEMBL%3BAcc:B6SUS2]
qDSPL4-1 and qDSSL4-1 overlap between 82.25 and 127.075 Mb on chromosome 4	84015863	84017847	GRMZM2G052067	biotype=protein_coding	description=Putative CBL-interacting protein kinase family protein [Source:UniProtKB/TrEMBL%3BAcc:K7UV50]
	82358722	82359791	GRMZM2G060319	biotype=protein_coding	description=Teosinte branched1 protein%3B Uncharacterized protein [Source:UniProtKB/TrEMBL%3BAcc:C0P588]
	82551015	82554436	GRMZM2G002756	biotype=protein_coding	description=ATP-dependent Clp protease adaptor protein ClpS containing protein%3B Uncharacterized protein [Source:UniProtKB/TrEMBL%3BAcc:B4FRF7]
	82641312	82643946	GRMZM2G526668	biotype=protein_coding	description=Putative HLH DNA-binding domain superfamily protein [Source:UniProtKB/TrEMBL%3BAcc:K7TZX5]
	82892492	82893957	GRMZM2G111117	biotype=protein_coding	description=Putative MYB DNA-binding domain superfamily protein [Source:UniProtKB/TrEMBL%3BAcc:K7U482]
	83173196	83174639	GRMZM2G160268	biotype=protein_coding	description=Chlorophyll a-b binding protein 4 [Source:UniProtKB/TrEMBL%3BAcc:K7TWD9]
	83196578	83198800	GRMZM2G168002	biotype=protein_coding	description=G2-like transcription factor [Source:UniProtKB/TrEMBL%3BAcc:K4JEC6]
	83505768	83508091	GRMZM2G068455	biotype=protein_coding	description=Malate dehydrogenase [Source:UniProtKB/TrEMBL%3BAcc:B4FFV3]
	83566064	83566732	GRMZM2G702503	biotype=protein_coding	description=Uncharacterized protein [Source:UniProtKB/TrEMBL%3BAcc:K7U497]
	83571704	83573094	AC198937.4_FG005	biotype=protein_coding	description=Putative NAC domain transcription factor superfamily protein [Source:UniProtKB/TrEMBL%3BAcc:K7TWF1]
	84106470	84111658	GRMZM2G035268	biotype=protein_coding	description=NADP-dependent glyceraldehyde-3-phosphate dehydrogenase [Source:UniProtKB/Swiss-Prot%3BAcc:Q43272]
	84244331	84252343	GRMZM2G144367	biotype=protein_coding	description=Stromal cell-derived factor 2 [Source:UniProtKB/TrEMBL%3BAcc:B6TVP8]
	84426331	84427717	GRMZM2G123328	biotype=protein_coding	description=CCR4-NOT transcription complex subunit 8%3B Uncharacterized protein [Source:UniProtKB/TrEMBL%3BAcc:B4FDJ4]
	85023341	85028067	GRMZM2G005251	biotype=protein_coding	description=DCN1-like protein 4%3B Uncharacterized protein [Source:UniProtKB/TrEMBL%3BAcc:B4FJB8]
	86282879	86284714	GRMZM2G089698	biotype=protein_coding	description=Anthranilate N-benzoyltransferase protein 1 [Source:UniProtKB/TrEMBL%3BAcc:K7UV79]
	86500374	86504689	GRMZM2G043075	biotype=protein_coding	description=Putative MATE efflux family protein%3B Uncharacterized protein [Source:UniProtKB/TrEMBL%3BAcc:B4G1J4]
	88514893	88534830	GRMZM2G131699	biotype=protein_coding	description=Auxin-independent growth promoter [Source:UniProtKB/TrEMBL%3BAcc:K7U4E1]
	89515292	89516903	GRMZM2G064193	biotype=protein_coding	description=Gibberellin receptor GID1L2 [Source:UniProtKB/TrEMBL%3BAcc:K7U051]
	89864502	89867026	GRMZM2G070649	biotype=protein_coding	description=Ribosomal protein L2%3B Uncharacterized protein [Source:UniProtKB/TrEMBL%3BAcc:Q8VZZ8]
	90619679	90620042	GRMZM5G817839	biotype=protein_coding	description=Putative DNA-directed RNA polymerase family protein [Source:UniProtKB/TrEMBL%3BAcc:K7UVB3]
	90625696	90626283	GRMZM2G000801	biotype=protein_coding	description=Putative ribosomal protein S8 family protein [Source:UniProtKB/TrEMBL%3BAcc:K7UF24]
	90840893	90853143	GRMZM2G081538	biotype=protein_coding	description=Protein TSSC1 isoform 1%3B Protein TSSC1 isoform 2%3B Uncharacterized protein [Source:UniProtKB/TrEMBL%3BAcc:B4F9H7]
	91394859	91395872	GRMZM2G316275	biotype=protein_coding	description=SAUR36-auxin-responsive SAUR family member [Source:UniProtKB/TrEMBL%3BAcc:B6TT53]
	92059462	92061069	GRMZM2G068239	biotype=protein_coding	description=Putative RING zinc finger domain superfamily protein [Source:UniProtKB/TrEMBL%3BAcc:K7UVC6]
	92618091	92623601	GRMZM2G026447	biotype=protein_coding	description=MAC/Perforin domain containing protein [Source:UniProtKB/TrEMBL%3BAcc:K7TWM4]
	93196977	93203063	GRMZM2G556600	biotype=protein_coding	description=ATP synthase beta subunit-like protein [Source:UniProtKB/TrEMBL%3BAcc:K7UVC8]
	93472416	93476527	GRMZM2G151700	biotype=protein_coding	description=Actin associated protein [Source:UniProtKB/TrEMBL%3BAcc:B6SJ45]
	94944502	94945231	AC232321.1_FG008	biotype=protein_coding	description=Putative MYB DNA-binding domain superfamily protein [Source:UniProtKB/TrEMBL%3BAcc:K7U4J4]
	95556639	95558423	GRMZM2G385641	biotype=protein_coding	description=Putative NAC domain transcription factor superfamily protein [Source:UniProtKB/TrEMBL%3BAcc:K7TWP5]
	96310951	96312854	GRMZM2G168365	biotype=protein_coding	description=MTN3 isoform 1%3B MTN3 isoform 2 [Source:UniProtKB/TrEMBL%3BAcc:K7U0B5]
	96541954	96549896	GRMZM2G140095	biotype=protein_coding	description=Protein kinase APK1A%3B Uncharacterized protein [Source:UniProtKB/TrEMBL%3BAcc:B6TEK0]
	96694517	96695634	AC205154.3_FG005	biotype=protein_coding	description=Putative class III secretory plant peroxidase family protein [Source:UniProtKB/TrEMBL%3BAcc:K7UF86]
	96806900	96809179	GRMZM2G143357	biotype=protein_coding	description=Acetolactate synthase 2%2C chloroplastic [Source:UniProtKB/Swiss-Prot%3BAcc:Q41769]
	98413887	98415655	GRMZM2G057749	biotype=protein_coding	description=Putative cytochrome P450 superfamily protein [Source:UniProtKB/TrEMBL%3BAcc:K7TWR7]
	99305766	99313675	GRMZM2G090904	biotype=protein_coding	description=26S protease regulatory subunit 6B%3B 26S proteasome regulatory complex ATPase RPT3 isoform 1%3B 26S proteasome regulatory complex ATPase RPT3 isoform 2 [Source:UniProtKB/TrEMBL%3BAcc:B6TDT1]
	101573608	101576368	GRMZM2G119246	biotype=protein_coding	description=Glucan endo-1%2C3-beta-glucosidase 4%3B Uncharacterized protein [Source:UniProtKB/TrEMBL%3BAcc:B6T2U4]
	102090150	102092193	GRMZM2G027673	biotype=protein_coding	description=Acyl-[acyl-carrier-protein] desaturase [Source:UniProtKB/TrEMBL%3BAcc:C0P3R9]
	102809071	102810045	GRMZM2G098460	biotype=protein_coding	description=cell wall organization or biogenesis [Source:UniProtKB/TrEMBL%3BAcc:B6SQ97]
	103105009	103132824	GRMZM2G125668	biotype=protein_coding	description=Mitochondrial NADH ubiquinone oxidoreductase 29 kDa subunit%3B NADH ubiquinone oxidoreductase subunit [Source:UniProtKB/TrEMBL%3BAcc:B6TMG9]
	105098023	105100902	GRMZM2G010743	biotype=protein_coding	description=SAM domain family protein%3B SAM domain protein [Source:UniProtKB/TrEMBL%3BAcc:B6SGQ2]
	105179813	105180991	GRMZM2G162388	biotype=protein_coding	description=Peptidyl-prolyl cis-trans isomerase [Source:UniProtKB/TrEMBL%3BAcc:K7TWV7]
	105856197	105856958	GRMZM2G071042	biotype=protein_coding	description=AN12%3B AN12Zinc finger A20 and AN1 domain-containing protein%3B Zinc finger A20 and AN1 domains-containing protein [Source:UniProtKB/TrEMBL%3BAcc:A8QZ67]
	106672924	106674383	GRMZM2G156079	biotype=protein_coding	description=ZCN2 [Source:UniProtKB/TrEMBL%3BAcc:A8WER4]
	108076968	108080923	GRMZM2G177510	biotype=protein_coding	description=Putative O-glycosyl hydrolase family 17 protein%3B Uncharacterized protein [Source:UniProtKB/TrEMBL%3BAcc:C0P2J9]
	108547797	108550605	GRMZM2G069762	biotype=protein_coding	description=40S ribosomal protein S14 [Source:UniProtKB/Swiss-Prot%3BAcc:P19951]
	109070590	109071669	GRMZM2G016180	biotype=protein_coding	description=Cytochrome c oxidase subunit 1 [Source:UniProtKB/TrEMBL%3BAcc:K7UVQ2]
	109394535	109422884	GRMZM2G026900	biotype=protein_coding	description=Putative DUF1022 domain family protein%3B Uncharacterized protein [Source:UniProtKB/TrEMBL%3BAcc:B4F955]
	109523517	109528342	GRMZM2G041701	biotype=protein_coding	description=Transcription factor E2F3%3B Uncharacterized protein [Source:UniProtKB/TrEMBL%3BAcc:B7ZZN0]
	110069837	110073965	GRMZM2G139680	biotype=protein_coding	description=2-cys peroxiredoxin BAS1%3B Uncharacterized protein [Source:UniProtKB/TrEMBL%3BAcc:C4J9M7]
	110523431	110529675	GRMZM2G118870	biotype=protein_coding	description=Putative bZIP transcription factor superfamily protein isoform 1%3B Putative bZIP transcription factor superfamily protein isoform 2%3B Uncharacterized protein [Source:UniProtKB/TrEMBL%3BAcc:C0PJE6]
	111628928	111631114	GRMZM2G575038	biotype=protein_coding	description=Putative uncharacterized protein orf99-g%3B Uncharacterized protein [Source:UniProtKB/TrEMBL%3BAcc:Q6R9A8]
	112814952	112818748	GRMZM2G165483	biotype=protein_coding	description=Cytochrome b-c1 complex subunit 6 [Source:UniProtKB/TrEMBL%3BAcc:B6SMB0]
	112873833	112874783	GRMZM2G418258	biotype=protein_coding	description=Histone H3.2 [Source:UniProtKB/Swiss-Prot%3BAcc:P69246]
	113854312	113859045	GRMZM2G120784	biotype=protein_coding	description=Mitogen-activated protein kinase organizer 1%3B Uncharacterized protein [Source:UniProtKB/TrEMBL%3BAcc:B4FZ26]
	115030232	115033238	GRMZM2G106618	biotype=protein_coding	description=Putative apyrase family protein [Source:UniProtKB/TrEMBL%3BAcc:K7UVW2]
	115154220	115165298	GRMZM2G130018	biotype=protein_coding	description=Putative snRK/SAPK family protein kinase%3B Uncharacterized protein [Source:UniProtKB/TrEMBL%3BAcc:B4FKL1]
	115280521	115296003	GRMZM2G059167	biotype=protein_coding	description=Putative MYB DNA-binding domain superfamily protein [Source:UniProtKB/TrEMBL%3BAcc:K7U0S8]
	115429773	115432652	GRMZM2G140016	biotype=protein_coding	description=Yin-yang1 [Source:UniProtKB/TrEMBL%3BAcc:K7U524]
	116701848	116708865	GRMZM2G082642	biotype=protein_coding	description=Putative SPRY-domain family protein isoform 1%3B Putative SPRY-domain family protein isoform 2%3B Putative SPRY-domain family protein isoform 3%3B Putative SPRY-domain family protein isoform 4%3B Uncharacterized protein [Source:UniProtKB/TrEMBL%3BAcc:B4FPC2]
	118065448	118068066	GRMZM2G096171	biotype=protein_coding	description=Response regulator 7%3B Uncharacterized protein [Source:UniProtKB/TrEMBL%3BAcc:B4FKP5]
	119082526	119083116	GRMZM2G139740	biotype=protein_coding	description=Putative AP2/EREBP transcription factor superfamily protein [Source:UniProtKB/TrEMBL%3BAcc:K7U567]
	119469467	119472902	GRMZM2G009019	biotype=protein_coding	description=DNA binding protein%3B DNA binding protein isoform 1%3B DNA binding protein isoform 2%3B DNA binding protein isoform 3 [Source:UniProtKB/TrEMBL%3BAcc:B6THQ1]
	119701209	119703693	GRMZM2G149138	biotype=protein_coding	description=Nucleic acid binding protein [Source:UniProtKB/TrEMBL%3BAcc:K7U573]
	119828396	119829706	GRMZM2G044773	biotype=protein_coding	description=Putative RING zinc finger domain superfamily protein [Source:UniProtKB/TrEMBL%3BAcc:K7U0Z0]
	120394113	120399917	GRMZM2G153984	biotype=protein_coding	description=2-hydroxy-3-oxopropionate reductase [Source:UniProtKB/TrEMBL%3BAcc:K7UFU7]
	120625503	120629026	GRMZM2G107807	biotype=protein_coding	description=PHD finger protein [Source:UniProtKB/TrEMBL%3BAcc:B6TJ70]
	121166289	121168955	GRMZM2G060464	biotype=protein_coding	description=Nucleoside diphosphate kinase [Source:UniProtKB/TrEMBL%3BAcc:B4FLD7]
	121562298	121564684	GRMZM2G047715	biotype=protein_coding	description=Putative homeobox DNA-binding and leucine zipper domain family protein [Source:UniProtKB/TrEMBL%3BAcc:K7U124]
	122185595	122192142	GRMZM2G013079	biotype=protein_coding	description=Avr9 elicitor response protein%3B Uncharacterized protein [Source:UniProtKB/TrEMBL%3BAcc:B4FC28]
	122677472	122678792	GRMZM2G128219	biotype=protein_coding	description=Gibberellin receptor GID1L2 [Source:UniProtKB/TrEMBL%3BAcc:B6TKC8]
	123185031	123186547	GRMZM2G041344	biotype=protein_coding	description=Putative RING zinc finger domain superfamily protein [Source:UniProtKB/TrEMBL%3BAcc:K7U5D4]
	123977429	123981373	GRMZM2G104262	biotype=protein_coding	description=Cryptochrome 2 [Source:UniProtKB/TrEMBL%3BAcc:K7TXG5]
	124358348	124359718	AC214635.3_FG002	biotype=protein_coding	description=Kelch motif family protein%3B Uncharacterized protein [Source:UniProtKB/TrEMBL%3BAcc:B6SWC5]
	124564239	124566900	GRMZM2G002173	biotype=protein_coding	description=Phosphopantothenate--cysteine ligase%3B Uncharacterized protein [Source:UniProtKB/TrEMBL%3BAcc:C0HFM0]
	124635638	124642028	GRMZM2G150024	biotype=protein_coding	description=Putative leucine-rich repeat receptor-like protein kinase family protein%3B Uncharacterized protein [Source:UniProtKB/TrEMBL%3BAcc:B4G007]
	124781045	124789968	AC205484.3_FG005	biotype=protein_coding	description=Putative NAC domain transcription factor superfamily protein [Source:UniProtKB/TrEMBL%3BAcc:K7UWH0]
	125089612	125098586	GRMZM2G157019	biotype=protein_coding	description=Nucleosome/chromatin assembly factor A%3B Uncharacterized protein [Source:UniProtKB/TrEMBL%3BAcc:Q94F79]
	125350734	125354724	GRMZM2G118957	biotype=protein_coding	description=Protein binding protein%3B Protein binding protein isoform 1%3B Protein binding protein isoform 2%3B Protein binding protein isoform 3%3B Uncharacterized protein [Source:UniProtKB/TrEMBL%3BAcc:B6U5J0]
	125495863	125497242	GRMZM2G312806	biotype=protein_coding	description=Putative mitochondrial transcription termination factor family protein%3B Uncharacterized protein [Source:UniProtKB/TrEMBL%3BAcc:B4FY09]
	125530249	125531339	GRMZM2G021256	biotype=protein_coding	description=Oxygen evolving enhancer protein 3 [Source:UniProtKB/TrEMBL%3BAcc:K7UG66]
	125772509	125774241	GRMZM5G898290	biotype=protein_coding	description=Putative NAC domain transcription factor superfamily protein isoform 1%3B Putative NAC domain transcription factor superfamily protein isoform 2%3B Uncharacterized protein [Source:UniProtKB/TrEMBL%3BAcc:C0PC79]
	125986220	125987471	GRMZM2G055782	biotype=protein_coding	description=Putative MADS-box transcription factor family protein [Source:UniProtKB/TrEMBL%3BAcc:K7U1A3]
	126083089	126084571	GRMZM2G151230	biotype=protein_coding	description=Cell number regulator 2 [Source:UniProtKB/Swiss-Prot%3BAcc:B6TYV8]
	126473476	126474249	GRMZM2G145054	biotype=protein_coding	description=Lipid binding protein [Source:UniProtKB/TrEMBL%3BAcc:K7UWJ7]
	126474274	126476909	GRMZM2G145027	biotype=protein_coding	description=Putative dynein light chain type 1 family protein%3B Uncharacterized protein [Source:UniProtKB/TrEMBL%3BAcc:C0PFQ1]
qDSML7-1 and qDSSL7-1 overlap between 125.55 and 129.8 Mb on chromosome 7	126349583	126354736	GRMZM2G135444	biotype=protein_coding	description=Protein phosphatase 2C ABI1%3B Uncharacterized protein [Source:UniProtKB/TrEMBL%3BAcc:B4FWJ2]
	129101505	129113096	GRMZM2G150796	biotype=protein_coding	description=Isoamylase-type starch debranching enzyme ISO3 [Source:UniProtKB/TrEMBL%3BAcc:Q84UE5]
	126213000	126214068	GRMZM2G096271	biotype=protein_coding	description=Polcalcin Jun o 2 [Source:UniProtKB/TrEMBL%3BAcc:B6T7W4]
	126746656	126748418	GRMZM5G831102	biotype=protein_coding	description=Gibberellin receptor GID1L2 [Source:UniProtKB/TrEMBL%3BAcc:B6UC04]
	126829274	126831228	GRMZM2G140909	biotype=protein_coding	description=Gibberellin receptor GID1L2 [Source:UniProtKB/TrEMBL%3BAcc:B6T7L7]
	126910131	126911577	GRMZM2G133836	biotype=protein_coding	description=Gibberellin receptor GID1L2 [Source:UniProtKB/TrEMBL%3BAcc:B6TY90]
	127585573	127586752	GRMZM2G145146	biotype=protein_coding	description=DNA binding protein [Source:UniProtKB/TrEMBL%3BAcc:B6TVT7]
	127586280	127591964	GRMZM2G145101	biotype=protein_coding	description=Carbonic anhydrase [Source:UniProtKB/TrEMBL%3BAcc:B4FJQ5]
	127716692	127718660	GRMZM2G029096	biotype=protein_coding	description=Barren stalk fastigiate1-related-1%3B DNA-binding protein [Source:UniProtKB/TrEMBL%3BAcc:B6UE42]
	127859191	127864054	GRMZM2G140614	biotype=protein_coding	description=Glucose-6-phosphate isomerase [Source:UniProtKB/TrEMBL%3BAcc:B4FQC6]
	127890301	127892874	GRMZM2G140633	biotype=protein_coding	description=Cyclin delta-2 [Source:UniProtKB/TrEMBL%3BAcc:B6TJ83]
	127970177	127971628	GRMZM2G070375	biotype=protein_coding	description=FIP1 [Source:UniProtKB/TrEMBL%3BAcc:B6TYS0]
	128373590	128375197	GRMZM2G416632	biotype=protein_coding	description=Glutathione transferase GST 23 [Source:UniProtKB/Swiss-Prot%3BAcc:Q9FQA3]
	128707588	128709815	GRMZM2G082586	biotype=protein_coding	description=DNA binding protein [Source:UniProtKB/TrEMBL%3BAcc:B6SGV5]
	128741873	128743726	GRMZM2G037627	biotype=protein_coding	description=RING-H2 finger protein ATL5F [Source:UniProtKB/TrEMBL%3BAcc:B6SU64]
	128870093	128871059	GRMZM2G053779	biotype=protein_coding	description=Blue copper protein [Source:UniProtKB/TrEMBL%3BAcc:B6TCC4]
	128896463	128897259	GRMZM2G355316	biotype=protein_coding	description=Transcriptional regulatory protein algP [Source:UniProtKB/TrEMBL%3BAcc:B6UHB2]
