# Supplementary material for: Quantitative Trait Locus Analysis for Deep-Sowing Germination Ability in the Maize IBM Syn10 DH Population
Source: Front Plant Sci. 2017 May 22;8:813. doi: 10.3389/fpls.2017.00813 (PMC5439002; doi:10.3389/fpls.2017.00813)
Supplement: Supplementary Table 2 — The primers and Tm, Ta, Te of six candidate genes and actin genes for Real-Time PCR. [file Table2.XLSX]

## Sheet: Sheet1
Supplementary Table 2 The primers and Tm, Ta, Te of 6 candidate genes and actin genes for Real-Time PCR
Gene ID	Primer	Sequence (5'->3')	Product length (bp)	Tm (°C, Melting Temperature )	Ta (°C, Annealing Temperature)	Te (°C, Extension Temperature)
GRMZM2G098460	Forward primer	TCCACACACGACCTAAATCTTTTCC	166	57	60	72
	Reverse primer	CTTGAATCGCCCAACTTGTAGCTTG
GRMZM2G139680	Forward primer	GATTGAGCGCCCACGTTTTT	245	56	60	72
	Reverse primer	GAACGTAGTCCAAGCCCACA
GRMZM2G059167	Forward primer	CGTGCAAGGGGAAACGAAAG	197	57	60	72
	Reverse primer	CCAGAGCATCTGGTACTCGC
GRMZM2G151230	Forward primer	TTCAACTTAGTCCGTAAAACGCTC	169	56	60	72
	Reverse primer	CAAACCATGGGAAGGCAAACTACC
GRMZM2G133836	Forward primer	GGGTTGCGGGTTGTCAAATC	205	56	60	72
	Reverse primer	CAAGAAGACGCAGAGCAGGA
GRMZM2G140633	Forward primer	CAAAGCGCCTGAAAGGCAAA	207	57	60	72
	Reverse primer	CTTTTGTGGTGGCTGACTGC
Actin	Forward primer	GCTACGAGATGCCTGATGGTC	190	56	60	72
Actin-R	Reverse primer	CCCCCACTGAGGACAACG
